# Supplementary material for: Anti-Tumor Strategies by Harnessing the Phagocytosis of Macrophages
Source: Cancers (Basel). 2023 May 11;15(10):2717. doi: 10.3390/cancers15102717 (PMC10216167; doi:10.3390/cancers15102717)
Supplement: Supplementary file 1 [file cancers-15-02717-s001.zip]

Archive with 1 entries (1 files):
- cancers-2364402-supplementary.pdf
